# Supplementary material for: The Association between Academic Performance and Entry-to-Practice Milestones within a Co-Operative Education PharmD Program
Source: Pharmacy (Basel). 2024 Jun 11;12(3):90. doi: 10.3390/pharmacy12030090 (PMC11207931; doi:10.3390/pharmacy12030090)
Supplement: Supplementary file 1 [file pharmacy-12-00090-s001.zip]

Archive with 1 entries (1 files):
- pharmacy-3015697-supplementary.pdf
